# Supplementary material for: Integrative modeling of FOXO-mediated autophagy in NSCLC: linking cGAS–STING signaling to IL-6 dynamics
Source: Front Oncol. 2025 Nov 25;15:1689137. doi: 10.3389/fonc.2025.1689137 (PMC12685641; doi:10.3389/fonc.2025.1689137)
Supplement: Supplementary file 1 [file Table1.xlsx]

## Sheet: S1- Sensitivity matrix
S.1- Sensitivity matrix
		Cyto.dsDNA	Cyto.recruited cGAS	Cyto.dsDNAcGAScomplex	Cyto.ATP	Cyto.GTP	Cyto.cGAMP	Cyto.JAK1/TYK2	Cyto.STAT1/2	Cyto.IRF9	Cyto.STAT1/2/IRF9	Cyto.ERGIC	Cyto.WIPI2/COP2	Cyto.Phagophore	Cyto.JAK1/JAK2/TYK2	Cyto.STAT3 dimer	Cyto.ADP	Cyto.ADPAMPGamma	Cyto.AMPGamma	Cyto.ULK1 complex	Cyto. PI3K	Cyto.AKT	Cyto.mTORC1/2	Cyto.HIF1alpha	Cyto.FoxO1	Cyto.FoxO3	Cyto.ATG7	Cyto.MYD88	Cyto.TRAF3	Cyto.TRAF6	Cyto.IRAK4	Cyto.TBK	Cyto.IKK	Cyto.Activated TBK	Cyto.Activated IKK	Cyto.Phos IRF3	Cyto.IKK/NFKB complex	Cyto.IFN1	Cyto.IL6	Cyto.ATG12	Cyto.ATG12/7	Cyto.ATG12/10	Cyto.ATG5	Cyto.ATG12/5	Cyto.ATG16L	Cyto.ATG12/5/16L	Cyto.Autophagosome	Cyto.ERGIC/WIPI2/COP2	Cyto.LC3/ATG12/5/16L
1	Cyto.dsDNA	0	3.9764e-07	0.98783	0	0	0.48169	0	0	0	0	3.202e-16	0	7.8338e-22	0	0	0	0	0	0	0	0	0	0	0	0	0	0	0	0	0	0	0	0	0	0	0	0	0	0	0	0	0	0	0	0	3.7855e-22	9.4047e-21	0
2	Cyto.recruited cGAS	0	0	0.99752	0	0	0.48185	0	0	0	0	4.263e-16	0	1.12784e-21	0	0	0	0	0	0	0	0	0	0	0	0	0	0	0	0	0	0	0	0	0	0	0	0	0	0	0	0	0	0	0	0	5.6921e-22	1.3107e-20	0
3	Cyto.dsDNAcGAScomplex	0	0	0	0	0	0.48246	0	0	0	0	5.2411e-16	0	1.4823e-21	0	0	0	0	0	0	0	0	0	0	0	0	0	0	0	0	0	0	0	0	0	0	0	0	0	0	0	0	0	0	0	0	7.8037e-22	1.6755e-20	0
4	Cyto.ATP	0	0	0	0	0	0	0	0	0	0	0	0	0	0	0	0	0	0	0	0	0	0	0	0	0	0	0	0	0	0	0	0	0	0	0	0	0	0	0	0	0	0	0	0	0	0	0	0
5	Cyto.GTP	0	0	0	0	0	0	0	0	0	0	0	0	0	0	0	0	0	0	0	0	0	0	0	0	0	0	0	0	0	0	0	0	0	0	0	0	0	0	0	0	0	0	0	0	0	0	0	0
6	Cyto.cGAMP	0	0	0	0	0	0	0	0	0	0	2.516e-13	0	9.4207e-19	0	0	0	0	0	0	0	0	0	0	0	0	0	0	0	0	0	0	0	0	0	0	0	0	0	0	0	0	0	0	0	0	5.7295e-19	9.5531e-18	0
7	Cyto.JAK1/JAK2/TYK2	0	0	0	0	0	0	0	0	0	0	0	0	0	0	0.039753	0	0	0	0	0	0	0	0	4.4579e-05	1.2435e-05	1.4882e-11	0	0	0	0	0	0	0	0	0	0	0	0.10839	8.0242e-07	4.5953e-12	8.2869e-13	1.0575e-07	1.569e-07	0	1.3019e-13	3.8089e-10	0	6.7407e-11
8	Cyto.STAT1/2	0	0	0	0	0	0	0	0	0	0.00016936	7.0316e-17	0	1.5513e-22	0	0	0	0	0	0	0	0	0	0	0	0	0	0	0	0	0	0	0	0	0	0	0	0	0	0	0	0	0	0	0	0	7.0153e-23	1.949e-21	0
9	Cyto.IRF9	0	0	0	0	0	0	0	0	0	0.0043563	1.8338e-15	0	4.0432e-21	0	0	0	0	0	0	0	0	0	0	0	0	0	0	0	0	0	0	0	0	0	0	0	0	0	0	0	0	0	0	0	0	1.8267e-21	5.0818e-20	0
10	Cyto.STAT1/2/IRF9	0	0	0	0	0	0	0	0	0	0	2.2338e-13	0	6.2992e-19	0	0	0	0	0	0	0	0	0	0	0	0	0	0	0	0	0	0	0	0	0	0	0	0	0	0	0	0	0	0	0	0	3.2591e-19	7.1577e-18	0
11	Cyto.ERGIC	0	0	0	0	0	0	0	0	0	0	0	0	3.6485e-05	0	0	0	0	0	0	0	0	0	0	0	0	0	0	0	0	0	0	0	0	0	0	0	0	0	0	0	0	0	0	0	0	8.9358e-05	0.00017411	0
12	Cyto.WIPI2/COP2	0	0	0	0	0	0	0	0	0	0	0	0	3.649e-06	0	0	0	0	0	0	0	0	0	0	0	0	0	0	0	0	0	0	0	0	0	0	0	0	0	0	0	0	0	0	0	0	8.9366e-06	1.7414e-05	0
13	Cyto.Phagophore	0	0	0	0	0	0	0	0	0	0	0	0	0	0	0	0	0	0	0	0	0	0	0	0	0	0	0	0	0	0	0	0	0	0	0	0	0	0	0	0	0	0	0	0	0	0.99326	0	0
14	Cyto.JAK1/TYK2	0	0	0	0	0	0	0	0.00064583	0.00075137	3.4143e-06	7.2772e-19	0	1.4448e-24	0	0.00031198	0	0	0	0	0	0	0	0	3.8166e-07	1.2646e-06	3.8936e-13	0	0	0	0	0	0	0	0	0	0	0	0	2.0298e-08	1.3933e-13	2.8194e-14	2.181e-09	4.6907e-09	0	5.0827e-15	1.2768e-11	1.8989e-23	1.7667e-12
15	Cyto.STAT3 dimer	0	0	0	0	0	0	0	0	0	0	0	0	0	0	0	0	0	0	0	0	0	0	0	0.0012072	0.0040727	1.6233e-09	0	0	0	0	0	0	0	0	0	0	0	0	8.2769e-05	6.0212e-10	1.268e-10	8.3595e-06	2.0291e-05	0	2.4538e-11	5.7583e-08	0	7.2675e-09
16	Cyto.ADP	0	0	0	0	0	0	0	0	0	0	7.1343e-27	0	0.002525	0	0	0	0.60669	0	0.0040953	0.00032527	0.0036201	7.5726e-06	1.0433e-08	0	0	0	0	0	0	0	0	0	0	0	0	0	0	0	3.4535e-05	2.1334e-10	4.0651e-11	0	4.7481e-11	0	2.9537e-17	0.0011942	8.9752e-32	2.9396e-09
17	Cyto.ADPAMPGamma	0	0	0	0	0	0	0	0	0	0	3.0857e-26	0	0.004916	0	0	0	0	0	0.0089723	0.00064753	0.0070774	1.5742e-05	2.3013e-08	0	0	0	0	0	0	0	0	0	0	0	0	0	0	0	7.7198e-05	5.4373e-10	1.1346e-10	0	1.6535e-10	0	1.2659e-16	0.0024707	4.0969e-31	6.7134e-09
18	Cyto.AMPGamma	0	0	0	0	0	0	0	0	0	0	1.6487e-26	0	0.0076183	0	0	0	1	0	0.67431	0.0027043	0.0088161	9.2455e-06	1.1707e-08	0	0	0	0	0	0	0	0	0	0	0	0	0	0	0	0.00097188	2.9752e-09	3.8569e-10	0	2.8531e-10	0	1.3323e-16	0.0015372	2.0877e-31	6.5802e-08
19	Cyto.ULK1 complex	0	0	0	0	0	0	0	0	0	0	7.7791e-24	0	0.029605	0	0	0	0	0	0	0.010075	0.054058	0.00018499	5.2754e-07	0	0	0	0	0	0	0	0	0	0	0	0	0	0	0	0	0	0	0	0	0	0	0.027006	1.1182e-28	0
20	Cyto. PI3K	0	0	0	0	0	0	0	0	0	0	7.0156e-22	0	0.43407	0	0	0	0	0	0	0	0.47792	0.0037349	1.5457e-05	0	0	0	0	0	0	0	0	0	0	0	0	0	0	0	0	0	0	0	0	0	0	0.48487	1.1746e-26	0
21	Cyto.AKT	0	0	0	0	0	0	0	0	0	0	1.1013e-19	0	0	0	0	0	0	0	0	1.9935e-25	0	0	0	0	0	0	0	0	0	0	0	0	0	0	0	0	0	0	0	0	0	0	0	0	0	8.0287e-26	2.7258e-24	0
22	Cyto.mTORC1/2	0	0	0	0	0	0	0	0	0	0	1.2204e-16	0	2.6699e-22	0	0	0	0	0	0	0	0	0	0.0089711	0	0	0	0	0	0	0	0	0	0	0	0	0	0	0	0	0	0	0	0	0	0	1.1931e-22	3.3722e-21	0
23	Cyto.HIF1alpha	0	0	0	0	0	0	0	0	0	0	7.6892e-14	0	2.077e-19	0	0	0	0	0	0	0	0	0	0	0	0	0	0	0	0	0	0	0	0	0	0	0	0	0	0	0	0	0	0	0	0	1.0428e-19	2.4055e-18	0
24	Cyto.FoxO1	0	0	0	0	0	0	0	0	0	0	0	0	0	0	0	0	0	0	0	0	0	0	0	0	0	1.7954e-07	0	0	0	0	0	0	0	0	0	0	0	0	0	2.5566e-12	7.4563e-13	0.00052601	0.0026428	0	5.161e-09	6.7261e-12	0	4.9054e-13
25	Cyto.FoxO3	0	0	0	0	0	0	0	0	0	0	0	0	0	0	0	0	0	0	0	0	0	0	0	0	0	0	0	0	0	0	0	0	0	0	0	0	0	0	0.007757	7.6185e-08	1.9147e-08	0	4.1562e-08	0	4.1921e-14	9.0555e-06	0	7.1135e-07
26	Cyto.ATG7	0	0	0	0	0	0	0	0	0	0	0	0	0	0	0	0	0	0	0	0	0	0	0	0	0	0	0	0	0	0	0	0	0	0	0	0	0	0	0	2.1283e-05	7.3904e-06	0	4.2324e-05	0	7.6205e-11	9.0201e-15	0	7.2112e-15
27	Cyto.MYD88	0	0	0	0	0	0	0	0	0	0	0	0	0	0	0	0	0	0	0	0	0	0	0	0	0	0	0	0.0080073	0.0080073	0.092148	0.071809	0.071809	0.025893	0.025828	3.2531e-05	1.6822e-06	7.6292e-08	4.8925e-09	0	0	0	0	0	0	0	0	0	0
28	Cyto.TRAF3	0	0	0	0	0	0	0	0	0	0	0	0	0	0	0	0	0	0	0	0	0	0	0	0	0	0	0	0	0	0	0.84743	0	0.79901	0	0.0015199	0	5.9611e-06	0	0	0	0	0	0	0	0	0	0	0
29	Cyto.TRAF6	0	0	0	0	0	0	0	0	0	0	0	0	0	0	0	0	0	0	0	0	0	0	0	0	0	0	0	0	0	0	0	0.84784	0	0.80102	0	7.617e-05	0	3.349e-07	0	0	0	0	0	0	0	0	0	0
30	Cyto.IRAK4	0	0	0	0	0	0	0	0	0	0	0	0	0	0	0	0	0	0	0	0	0	0	0	0	0	0	0	0	0	0	0	0	0	0	0	0	0	0	0	0	0	0	0	0	0	0	0	0
31	Cyto.TBK	0	0	0	0	0	0	0	0	0	0	0	0	0	0	0	0	0	0	0	0	0	0	0	0	0	0	0	0	0	0	0	0	0.92031	0	0.0018737	0	9.2687e-06	0	0	0	0	0	0	0	0	0	0	0
32	Cyto.IKK	0	0	0	0	0	0	0	0	0	0	0	0	0	0	0	0	0	0	0	0	0	0	0	0	0	0	0	0	0	0	0	0	0	0.92318	0	9.5562e-05	0	6.2685e-07	0	0	0	0	0	0	0	0	0	0
33	Cyto.Activated TBK	0	0	0	0	0	0	0	0	0	0	0	0	0	0	0	0	0	0	0	0	0	0	0	0	0	0	0	0	0	0	0	0	0	0	0.00275	0	0.00017114	0	0	0	0	0	0	0	0	0	0	0
34	Cyto.Activated IKK	0	0	0	0	0	0	0	0	0	0	0	0	0	0	0	0	0	0	0	0	0	0	0	0	0	0	0	0	0	0	0	0	0	0	0	0.00045576	0	3.7153e-05	0	0	0	0	0	0	0	0	0	0
35	Cyto.Phos IRF3	0	0	0	0	0	0	0	0	0	0	0	0	0	0	0	0	0	0	0	0	0	0	0	0	0	0	0	0	0	0	0	0	0	0	0	0	0.027051	0	0	0	0	0	0	0	0	0	0	0
36	Cyto.IKK/NFKB complex	0	0	0	0	0	0	0	0	0	0	0	0	0	0	0	0	0	0	0	0	0	0	0	0	0	0	0	0	0	0	0	0	0	0	0	0	0	0.10839	0	0	0	0	0	0	0	0	0	0
37	Cyto.IFN1	0	0	0	0	0	0	0	0	0	0	0	0	0	0	0	0	0	0	0	0	0	0	0	0	0	0	0	0	0	0	0	0	0	0	0	0	0	0	0	0	0	0	0	0	0	0	0	0
38	Cyto.IL6	0	0	0	0	0	0	0	0	0	0	0	0	0	0	0	0	0	0	0	0	0	0	0	0	0	0	0	0	0	0	0	0	0	0	0	0	0	0	0	0	0	0	0	0	0	0	0	0
39	Cyto.ATG12	0	0	0	0	0	0	0	0	0	0	0	0	0	0	0	0	0	0	0	0	0	0	0	0	0	0	0	0	0	0	0	0	0	0	0	0	0	0	0	2.0983e-05	7.2863e-06	0	4.1728e-05	0	7.5132e-11	8.893e-14	0	7.1097e-15
40	Cyto.ATG12/7	0	0	0	0	0	0	0	0	0	0	0	0	0	0	0	0	0	0	0	0	0	0	0	0	0	0	0	0	0	0	0	0	0	0	0	0	0	0	0	0	0.20093	0	0.93691	0	2.9754e-06	5.0783e-09	0	2.8824e-10
41	Cyto.ATG12/10	0	0	0	0	0	0	0	0	0	0	0	0	0	0	0	0	0	0	0	0	0	0	0	0	0	0	0	0	0	0	0	0	0	0	0	0	0	0	0	0	0	0	0.99987	0	4.4345e-06	9.5821e-09	0	4.3349e-10
42	Cyto.ATG5	0	0	0	0	0	0	0	0	0	0	0	0	0	0	0	0	0	0	0	0	0	0	0	0	0	0	0	0	0	0	0	0	0	0	0	0	0	0	0	0	0	0	0.99966	0	4.3654e-06	9.3242e-09	0	4.2659e-10
43	Cyto.ATG12/5	0	0	0	0	0	0	0	0	0	0	0	0	0	0	0	0	0	0	0	0	0	0	0	0	0	0	0	0	0	0	0	0	0	0	0	0	0	0	0	0	0	0	0	0	4.9875e-06	1.199e-08	0	4.888e-10
44	Cyto.ATG16L	0	0	0	0	0	0	0	0	0	0	0	0	0	0	0	0	0	0	0	0	0	0	0	0	0	0	0	0	0	0	0	0	0	0	0	0	0	0	0	0	0	0	0	0	4.9875e-07	1.199e-09	0	4.888e-11
45	Cyto.ATG12/5/16L	0	0	0	0	0	0	0	0	0	0	0	0	0	0	0	0	0	0	0	0	0	0	0	0	0	0	0	0	0	0	0	0	0	0	0	0	0	0	0	0	0	0	0	0	0	0.004888	0	9.908e-05
46	Cyto.Autophagosome	0	0	0	0	0	0	0	0	0	0	0	0	0	0	0	0	0	0	0	0	0	0	0	0	0	0	0	0	0	0	0	0	0	0	0	0	0	0	0	0	0	0	0	0	0	0	0	0
47	Cyto.ERGIC/WIPI2/COP2	0	0	0	0	0	0	0	0	0	0	0	0	0.15365	0	0	0	0	0	0	0	0	0	0	0	0	0	0	0	0	0	0	0	0	0	0	0	0	0	0	0	0	0	0	0	0	0.60817	0	0
48	Cyto.LC3/ATG12/5/16L	0	0	0	0	0	0	0	0	0	0	0	0	0	0	0	0	0	0	0	0	0	0	0	0	0	0	0	0	0	0	0	0	0	0	0	0	0	0	0	0	0	0	0	0	0	1	0	0
49	Cyto.LC3-2	0	0	0	0	0	0	0	0	0	0	0	0	0	0	0	0	0	0	0	0	0	0	0	0	0	0	0	0	0	0	0	0	0	0	0	0	0	0	0	0	0	0	0	0	0	0.004888	0	9.9668e-05
50	PM.dsDNA	0.001111	7.4061e-10	0.0076087	0	0	0.0044068	0	0	0	0	6.0494e-19	0	1.1068e-24	0	0	0	0	0	0	0	0	0	0	0	0	0	0	0	0	0	0	0	0	0	0	0	0	0	0	0	0	0	0	0	0	4.5895e-25	1.4964e-23	0
51	PM.IFN1	0	0	0	0	0	0	0.049338	1.2036e-06	1.4483e-06	4.0539e-09	2.3372e-24	0	3.238e-30	0	5.8811e-07	0	0	0	0	0	0	0	0	5.9314e-10	1.2783e-09	2.7395e-17	0	0	0	0	0	0	0	0	0	0	0	0	1.5441e-12	4.8971e-18	5.9318e-19	3.098e-13	1.7364e-13	0	6.9408e-20	3.0756e-16	4.9462e-29	1.1073e-16
52	PM.IFNAR1/2	0	0	0	0	0	0	0.51281	1.2485e-05	1.5024e-05	4.2011e-08	2.399e-23	0	3.3036-029	0	6.1008e-06	0	0	0	0	0	0	0	0	6.1503e-09	1.3243e-08	2.8203e-16	0	0	0	0	0	0	0	0	0	0	0	0	1.5865e-11	5.0168e-17	6.0706e-18	3.1935e-12	1.7837e-12	0	7.1278e-19	3.1484e-15	5.0618e-28	1.1362e-15
53	PM.IFN activated	0	0	0	0	0	0	0.9992	2.8687e-05	3.4477e-05	1.0197e-07	5.0987e-22	0	8.5285e-28	0	1.401e-05	0	0	0	0	0	0	0	0	1.4503e-08	3.259e-08	1.1634e-15	0	0	0	0	0	0	0	0	0	0	0	0	6.6138e-11	2.9061e-16	4.611e-17	1.0775e-11	9.7561e-12	0	6.5895e-18	2.1961e-14	1.2048e-26	5.1259e-15
54	PM.IL10	0	0	0	0	0	0	0	0	0	0	0	0	0	0	0	0	0	0	0	0	0	0	0	0	0	0	0	0	0	0	0	0	0	0	0	0	0	0	0	0	0	0	0	0	0	0	0	0
55	PM.IL10R1/R2	0	0	0	0	0	0	0	0	0	0	0	0	0	0	0	0	0	0	0	0	0	0	0	0	0	0	0	0	0	0	0	0	0	0	0	0	0	0	0	0	0	0	0	0	0	0	0	0
56	PM.IL10/Receptor complex	0	0	0	0	0	0	0.021249	2.6747e-06	3.1525e-06	1.3355e-08	9.9756e-22	0	1.7413e-27	0	1.2965e-06	0	0	0	0	0	0	0	0	1.5407e-09	4.7991e-09	9.5224e-16	0	0	0	0	0	0	0	0	0	0	0	0	5.4421e-11	3.3513e-16	6.3196e-17	6.0404e-12	1.0765e-11	0	9.9864e-18	2.8778e-14	2.4178e-26	4.6429e-15
57	PM.IL6	0	0	0	0	0	0	0	0	0	0	0	0	0	0	0	0	0	0	0	0	0	0	0	0	0	0	0	0	0	0	0	0	0	0	0	0	0	0	0	0	0	0	0	0	0	0	0	0
58	PM.IL6R/gp130	0	0	0	0	0	0	0	0	0	0	0	0	0	0	0	0	0	0	0	0	0	0	0	0	0	0	0	0	0	0	0	0	0	0	0	0	0	0	0	0	0	0	0	0	0	0	0	0
59	PM.IL6/IL6R/gp130	0	0	0	0	0	0	0	0	0	0	0	0	0	0.01559	0.00043045	0	0	0	0	0	0	0	0	4.6117e-07	1.1859e-06	8.5563e-14	0	0	0	0	0	0	0	0	0	0	0	0	5.012e-09	2.4488e-14	3.9532e-15	7.0459e-10	8.0543e-10	0	5.3038e-16	1.8606e-12	0	4.0676e-13
60	PM.ADP	0	0	0	0	0	0	0	0	0	0	1.5469e-27	0	0.0013091	0	0	0.68982	0.50513	0	0.0017696	0.00015763	0.00182	3.5268e-06	4.506e-09	0	0	0	0	0	0	0	0	0	0	0	0	0	0	0	1.5032e-05	8.075e-11	1.3948e-11	0	1.3289e-11	0	6.8315e-18	0.00055843	1.8684e-32	1.2455e-09
61	PM.EGFR	0	0	0	0	0	0	0	0	0	0	0	0	0	0	0	0	0	0	0	0	0	0	0	0	0	0	0	0	0	0	0	0	0	0	0	0	0	0	0	0	0	0	0	0	0	0	0	0
62	PM.EGF	0	0	0	0	0	0	0	0	0	0	0	0	0	0	0	0	0	0	0	0	0	0	0	0	0	0	0	0	0	0	0	0	0	0	0	0	0	0	0	0	0	0	0	0	0	0	0	0
63	PM.EGF/EGFR	0	0	0	0	0	0	0	0	0	0	6.4901e-24	0	0.0052545	0	0	0	0	0	0	0.0095016	0.011472	7.2132e-05	2.6357e-07	0	0	0	0	0	0	0	0	0	0	0	0	0	0	0	0	0	0	0	0	0	0	0.009565	9.5447e-29	0
64	PM.LPS	0	0	0	0	0	0	0	0	0	0	0	0	0	0	0	0	0	0	0	0	0	0	0	0	0	0	0	0	0	0	0	0	0	0	0	0	0	0	0	0	0	0	0	0	0	0	0	0
65	PM.TLR4	0	0	0	0	0	0	0	0	0	0	0	0	0	0	0	0	0	0	0	0	0	0	0	0	0	0	0	0	0	0	0	0	0	0	0	0	0	0	0	0	0	0	0	0	0	0	0	0
66	PM.LPS/TLR4	0	0	0	0	0	0	0	0	0	0	0	0	0	0	0	0	0	0	0	0	0	0	0	0	0	0	0.051314	0.00053768	0.00053768	0.0050446	0.0042589	0.0042589	0.0011235	0.0011194	1.2068e-08	6.3142e-08	2.1659e-09	1.5286e-10	0	0	0	0	0	0	0	0	0	0
67	Nucleus. STAT1/2/IRF9	0	0	0	0	0	0	0	0	0	0	3.4235e-13	0	1.0747e-18	0	0	0	0	0	0	0	0	0	0	0	0	0	0	0	0	0	0	0	0	0	0	0	0	0	0	0	0	0	0	0	0	5.9447e-19	1.1677e-17	0
68	Nucleus.Sting gene	0	0	0	0	0	0	0	0	0	0	0	0	0	0	0	0	0	0	0	0	0	0	0	0	0	0	0	0	0	0	0	0	0	0	0	0	0	0	0	0	0	0	0	0	0	0	0	0
69	Nucleus.STING	0	0	0	0	0	0	0	0	0	0	4.9776e-10	0	2.01e-15	0	0	0	0	0	0	0	0	0	0	0	0	0	0	0	0	0	0	0	0	0	0	0	0	0	0	0	0	0	0	0	0	1.2763e-15	1.9788e-14	0
70	Nucleus.HIF1alpha	0	0	0	0	0	0	0	0	0	0	3.112e-13	0	9.9841e-19	0	0	0	0	0	0	0	0	0	0	0	0	0	0	0	0	0	0	0	0	0	0	0	0	0	0	0	0	0	0	0	0	5.5527e-19	1.0772e-17	0
71	Nucleus.FoxO1	0	0	0	0	0	0	0	0	0	0	0	0	0	0	0	0	0	0	0	0	0	0	0	0	0	1.8677e-07	0	0	0	0	0	0	0	0	0	0	0	0	0	2.71e-12	7.9876e-13	0.00052601	0.0027705	0	5.6998e-09	7.8396e-12	0	5.4316e-13
72	Nucleus.FoxO3	0	0	0	0	0	0	0	0	0	0	0	0	0	0	0	0	0	0	0	0	0	0	0	0	0	0	0	0	0	0	0	0	0	0	0	0	0	0	0.0082124	8.5307e-08	2.2237e-08	0	5.6116e-08	0	6.4788e-14	1.0918e-05	0	7.567e-07
73	Nucleus.ATG5 gene	0	0	0	0	0	0	0	0	0	0	0	0	0	0	0	0	0	0	0	0	0	0	0	0	0	0	0	0	0	0	0	0	0	0	0	0	0	0	0	0	0	0	0	0	0	0	0	0
74	Nucleus.ATG7 gene	0	0	0	0	0	0	0	0	0	0	0	0	0	0	0	0	0	0	0	0	0	0	0	0	0	0	0	0	0	0	0	0	0	0	0	0	0	0	0	0	0	0	0	0	0	0	0	0
75	Nucleus.LC3-2 gene	0	0	0	0	0	0	0	0	0	0	0	0	0	0	0	0	0	0	0	0	0	0	0	0	0	0	0	0	0	0	0	0	0	0	0	0	0	0	0	0	0	0	0	0	0	0	0	0
76	Nucleus.Phos IRF3	0	0	0	0	0	0	0	0	0	0	0	0	0	0	0	0	0	0	0	0	0	0	0	0	0	0	0	0	0	0	0	0	0	0	0	0	0.029947	0	0	0	0	0	0	0	0	0	0	0
77	Nucleus.IFN1	0	0	0	0	0	0	0	0	0	0	0	0	0	0	0	0	0	0	0	0	0	0	0	0	0	0	0	0	0	0	0	0	0	0	0	0	0.66706	0	0	0	0	0	0	0	0	0	0	0
78	Nucleus.NFKBp65P50complex	0	0	0	0	0	0	0	0	0	0	0	0	0	0	0	0	0	0	0	0	0	0	0	0	0	0	0	0	0	0	0	0	0	0	0	0	0	0.19845	0	0	0	0	0	0	0	0	0	0
79	Nucleus.IL6	0	0	0	0	0	0	0	0	0	0	0	0	0	0	0	0	0	0	0	0	0	0	0	0	0	0	0	0	0	0	0	0	0	0	0	0	0	0.20029	0	0	0	0	0	0	0	0	0	0
80	Nucleus.ATG12 gene	0	0	0	0	0	0	0	0	0	0	0	0	0	0	0	0	0	0	0	0	0	0	0	0	0	0	0	0	0	0	0	0	0	0	0	0	0	0	0	0	0	0	0	0	0	0	0	0
81	ER membrane.cGAMP	0	0	0	0	0	0	0	0	0	0	2.9249e-13	0	1.1479e-18	0	0	0	0	0	0	0	0	0	0	0	0	0	0	0	0	0	0	0	0	0	0	0	0	0	0	0	0	0	0	0	0	7.2197e-19	1.412e-17	0
82	ER membrane.STING	0	0	0	0	0	0	0	0	0	0	2.0584e-09	0	1.0609e-14	0	0	0	0	0	0	0	0	0	0	0	0	0	0	0	0	0	0	0	0	0	0	0	0	0	0	0	0	0	0	0	0	7.8054e-15	9.4937e-14	0
83	ER membrane.cGAMP STING	0	0	0	0	0	0	0	0	0	0	2.1219e-09	0	1.1087e-14	0	0	0	0	0	0	0	0	0	0	0	0	0	0	0	0	0	0	0	0	0	0	0	0	0	0	0	0	0	0	0	0	8.2436e-15	9.8657e-14	0
84	ERGIC Isolation membrane. cGAMPSTING	0	0	0	0	0	0	0	0	0	0	1.2196e-07	0	9.2372e-13	0	0	0	0	0	0	0	0	0	0	0	0	0	0	0	0	0	0	0	0	0	0	0	0	0	0	0	0	0	0	0	0	8.535e-13	7.1679e-12	0
85	ERGIC Isolation membrane. ERGIC	0	0	0	0	0	0	0	0	0	0	0.88087	0	2.1562e-05	0	0	0	0	0	0	0	0	0	0	0	0	0	0	0	0	0	0	0	0	0	0	0	0	0	0	0	0	0	0	0	0	3.8723e-05	0.000115555	0
86	ERGIC Isolation membrane. SEC12/TMED9	0	0	0	0	0	0	0	0	0	0	5.8607e-05	0	7.7442e-10	0	0	0	0	0	0	0	0	0	0	0	0	0	0	0	0	0	0	0	0	0	0	0	0	0	0	0	0	0	0	0	0	9.7506e-10	4.9902e-09	0
87	Golgi apparatus.cGAMP STING	0	0	0	0	0	0	0	0	0	0	0	0	0	0	0	0	0	0	0	0	0	0	0	0	0	0	0	0	0	0	0	0	0	0	0	0	0	0	0	0	0	0	0	0	0	0	0	0
88	Golgi apparatus. TBK	0	0	0	0	0	0	0	0	0	0	0	0	0	0	0	0	0	0	0	0	0	0	0	0	0	0	0	0	0	0	0	0	0.99641	0	0.0021023	0	1.2448e-05	0	0	0	0	0	0	0	0	0	0	0
89	Golgi apparatus.IKK	0	0	0	0	0	0	0	0	0	0	0	0	0	0	0	0	0	0	0	0	0	0	0	0	0	0	0	0	0	0	0	0	0	0.99988	0	0.00010956	0	9.7439e-07	0	0	0	0	0	0	0	0	0	0
[truncated: 41 more columns]

## Sheet: S.2. Flux reactions
S.2. Flux reactions
	Name	Flux [mol/s]	Reaction
76	reaction_11	215000	LC3/ATG12/5/16L -> Autophagosome
78	Binding2	119786	STING{"ER membrane"} -> "cGAMP STING"{"ER membrane"}
39	Translocation2	15962.5	FoxO1{Cytoplasm} -> FoxO1{Nucleus}
79	reaction_13	8870.4	ATG12/10 -> ATG12/5
67	Complex form	7884.8	ATG5 -> ATG12/5
77	reaction_12	5050	Phagophore -> Autophagosome
40	Translocation3	4213.74	FoxO3{Cytoplasm} -> FoxO3{Nucleus}
14	Translocation to Nucleus	3520.96	STAT1/2/IRF9{Cytoplasm} -> STAT1/2/IRF9{Nucleus}
66	Binding of ATG10	3195.52	ATG12/7 -> ATG12/10
60	IFN1 translocation	2187.3	IFN1{Nucleus} -> IFN1{Cytoplasm}
9	JAK1/TYK2activation	1986.82	IFN activated -> JAK1/TYK2
22	IL6 binding	1721.04	IL6{"Plasma membrane"} + IL6R/gp130 -> IL6/IL6R/gp130
17	reaction_1	1393.47	STING{Nucleus} -> STING{"ER membrane"}
6	Translocation to ER	1327.58	cGAMP{Cytoplasm} -> cGAMP{"ER membrane"}
41	Transcription3	1114.34	FoxO1{Nucleus} + "ATG5 gene" -> "ATG5 gene" + ATG5
43	Transcription5	995.787	FoxO3{Nucleus} + "LC3-2 gene" -> LC3-2 + "LC3-2 gene"
75	reaction_10	995.787	ATG12 gene + FoxO3{Nucleus} -> ATG12 + "ATG12 gene"
36	Translocation12	948.961	HIF1alpha -> "HIF1 alpha"
61	IFN translocation to PM	803.369	IFN1{Cytoplasm} -> IFN1{"Plasma membrane"}
71	reaction_7	803.078	ERGIC/WIPI2/COP2 -> Phagophore
21	reaction_5	759.648	ERGIC{"ERGIC Isolation membrane"} -> ERGIC{Cytoplasm}
38	Dephosphorylate	595.333	STAT3 dimer -> FoxO1{Cytoplasm} + FoxO3{Cytoplasm}
16	Transcription1	587.106	STAT1/2/IRF9{Nucleus} + "Sting gene" -> STING{Nucleus} + "Sting gene"
37	Transcription2	557.645	HIF1 alpha + "Sting gene" -> STING{Nucleus} + "Sting gene"
64	Translocation of IL6	540.577	IL6{Cytoplasm} -> IL6{"Plasma membrane"}
58	Translocation of PhosIRF3	501.841	Phos IRF3{Cytoplasm} -> "Phos IRF3"{Nucleus}
4	complex form	501	recruited cGAS -> dsDNAcGAScomplex
35	Phosphorylation_4	456.697	mTORC1/2 -> HIF1alpha
59	Transcription 4	396.288	Phos IRF3{Nucleus} -> IFN1{Nucleus}
34	Phosphorylation_3	318.165	AKT -> mTORC1/2
68	Phagophore form	297.704	PI3K -> Phagophore
25	STAT3activation	297.49	JAK1/JAK2/TYK2 -> "STAT3 dimer"
33	Phosphorylation_2	277.999	PI3K -> AKT
19	reaction_3	258.914	cGAMPSTING -> SEC12/TMED9
15	Activation2	218.713	JAK1/TYK2 -> IRF9
12	Activation	198.936	JAK1/TYK2 -> STAT1/2
72	reaction_6	197.426	NFKB p65p50complex -> IL6{Nucleus}
23	Activation of JAK2/TYK2	178.389	IL6/IL6R/gp130 -> JAK1/JAK2/TYK2
63	IL6 translocation	169.314	IL6{Nucleus} -> IL6{Cytoplasm}
54	Activation of TBK	157.746	cGAMP STING{"Golgi apparatus"} + TBK{"Golgi apparatus"} -> "Activated TBK" + "cGAMP STING"{"Golgi apparatus"}
24	STAT3dimeractivation	139.478	JAK1/TYK2 -> "STAT3 dimer"
31	Phosphorylation	138.765	ULK1 complex -> PI3K
55	Activation of IKK	138.272	cGAMP STING{"Golgi apparatus"} + IKK{"Golgi apparatus"} -> "Activated IKK" + "cGAMP STING"{"Golgi apparatus"}
56	PhosphorylatingIRF3	122.928	Activated TBK -> "Phos IRF3"{Cytoplasm}
52	Translocation	95.83	TBK{Cytoplasm} -> TBK{"Golgi apparatus"}
53	reaction_4	95.83	IKK{Cytoplasm} -> IKK{"Golgi apparatus"}
3	dsDNAbinding	89.1	dsDNA{Cytoplasm} -> dsDNAcGAScomplex
50	Phosphorylation9	78.5388	TRAF3 -> TBK{Cytoplasm}
51	Phosphorylation10	78.5388	TRAF6 -> IKK{Cytoplasm}
28	Activation of ULK complex	69.4537	ADPAMPGamma -> "ULK1 complex" + FoxO3{Nucleus}
62	Translocation of IKKNFKB	65.434	IKK/NFKB complex -> "NFKB p65p50complex"
30	EGF binding	56.91	EGF + EGFR -> EGF/EGFR
5	Phosphorylation_1	53.4358	dsDNAcGAScomplex + ATP + GTP -> cGAMP{Cytoplasm}
11	JAk1/TYK2 activation	49.4845	IL10/Receptor complex -> JAK1/TYK2
8	IFN Activation	41.2424	IFN1{"Plasma membrane"} + IFNAR1/2 -> "IFN activated"
49	Translocation to Golgi	35.6531	cGAMPSTING -> "cGAMP STING"{"Golgi apparatus"}
48	Phosphorylation6	34.6067	MYD88 -> IRAK4
10	IL10 binding	24	IL10 + IL10R1/R2 -> "IL10/Receptor complex"
32	Activation via phosphorylation	21.7597	EGF/EGFR -> PI3K
46	Phosphorylation7	19.871	IRAK4 -> TRAF3
47	Phosphorylation8	19.871	IRAK4 -> TRAF6
45	Phosphorylation_5	19.4937	LPS/TLR4 -> MYD88
44	Binding of LPS	15	LPS + TLR4 -> LPS/TLR4
26	ADP into Cytoplasm	11.9892	ADP{"Plasma membrane"} -> ADP{Cytoplasm}
27	Direct binding	11.685	ADP{Cytoplasm} -> ADPAMPGamma
29	BindIng	11.305	AMPGamma -> ADPAMPGamma
81	reaction_14	8.47	IRF9 -> STAT1/2/IRF9{Cytoplasm}
18	reaction_2	7.92	cGAMP STING{"ER membrane"} -> cGAMPSTING
74	reaction_9	6.5538	ATG12/5/16L -> LC3/ATG12/5/16L
73	reaction_8	6.4615	LC3-2 -> LC3/ATG12/5/16L
13	Complex formation	0.386479	STAT1/2 -> STAT1/2/IRF9{Cytoplasm}
70	ERGIC complex	0.11844	ERGIC{Cytoplasm} -> ERGIC/WIPI2/COP2
1	Translocation of dsDNA	0.1	dsDNA{"Plasma membrane"} -> dsDNA{Cytoplasm}
65	ATG12/7 formation	0.0781	ATG7 -> ATG12/7
42	Transcription4	0.0706897	FoxO1{Nucleus} + "ATG7 gene" -> ATG7 + "ATG7 gene"
80	ATG12binding	0.069678	ATG12 -> ATG12/7
7	Binding	0.055	cGAMP{"ER membrane"} -> "cGAMP STING"{"ER membrane"}
57	NFKB complex formation	0.04977	Activated IKK -> "IKK/NFKB complex"
69	Binding ofATGs	0.033278	ATG12/5 -> ATG12/5/16L
20	ERGIC separation	0.02585	SEC12/TMED9 -> ERGIC{"ERGIC Isolation membrane"}
83	reaction_15	0.012552	WIPI2/COP2 -> ERGIC/WIPI2/COP2
82	Binding16	0.0007	ATG16L -> ATG12/5/16L
2	recruitment of cGAS	0.000198	dsDNA{Cytoplasm} -> "recruited cGAS"

## Sheet: S.3. Model Reduction
S.3. Model Reduction
Reactions	Sensitivity	Time course	Concentration	Flux [mol/s]
LC3/ATG12/5/16L -> Autophagosome	1	24.9374	29.8663	215000
STING{"ER membrane"} -> "cGAMP STING"{"ER membrane"}	0.99589	8.1042	1534.95	119786
FoxO1{Cytoplasm} -> FoxO1{Nucleus}	0.99909	32.9855	2217.27	15962.5
ATG12/10 -> ATG12/5	0.99987	100	2253.18	8870.4
ATG5 -> ATG12/5	0.99966	100	13964.2	7884.8
Phagophore -> Autophagosome	0.99326	100	8716.48	5050
FoxO3{Cytoplasm} -> FoxO3{Nucleus}	0.98366	100	8389.34	4213.74
STAT1/2/IRF9{Cytoplasm} -> STAT1/2/IRF9{Nucleus}	0.99715	66.6799	152.738	3520.96
ATG12/7 -> ATG12/10	0.20093	18.2285	55781.7	3195.52
IFN1{Nucleus} -> IFN1{Cytoplasm}	0.66706	35.1771	11482.5	2187.3
IFN activated -> JAK1/TYK2	0.9992	100	21.0554	1986.82
IL6{"Plasma membrane"} + IL6R/gp130 -> IL6/IL6R/gp130	0	0	28684	1721.04
IL6R/gp130 -> IL6/IL6R/gp130	0	0	1000	1721.04
STING{Nucleus} -> STING{"ER membrane"}	0.012349	4.491	113266	1393.47
cGAMP{Cytoplasm} -> cGAMP{"ER membrane"}	0.99977	39.3927	206.313	1327.58
FoxO1{Nucleus} -> "ATG5 gene"	0	0	110300	1114.34
FoxO1{Nucleus}-> "ATG5	0.00052601	100	115283	1114.34
"ATG5 gene" -> "ATG5 gene"	0	0	80000	1114.34
"ATG5 gene" -> ATG5	0	0	80000	1114.34
"LC3-2 gene" -> LC3-2	0	0	110000	995.787
FoxO3{Nucleus} -> LC3-2	0.0082023	100	36442.6	995.787
FoxO3{Nucleus} ->"LC3-2 gene"	0	0	118182	995.787
ATG12 gene -> ATG12	0	0	110000	995.787
FoxO3{Nucleus} -> ATG12	0.0082124	100	36442.6	995.787
FoxO3{Nucleus} -> "ATG12 gene"	0	0	118182	995.787
HIF1alpha -> "HIF1 alpha"	0.87387	100	24810.3	948.961
IFN1{Cytoplasm} -> IFN1{"Plasma membrane"}	0	0	71525	803.369
ERGIC/WIPI2/COP2 -> Phagophore	0.15365	36.8547	42534.6	803.078
ERGIC{"ERGIC Isolation membrane"} -> ERGIC{Cytoplasm}	0.88087	100	4246.26	759.648
STAT3 dimer -> FoxO1{Cytoplasm}	0.0012072	100	22446.4	595.333
STAT3 dimer -> FoxO3{Cytoplasm}	0.0040727	100	22446.4	595.333
STAT1/2/IRF9{Nucleus} -> STING{Nucleus}	0.0039408	100	33834.9	587.106
STAT1/2/IRF9{Nucleus} -> "Sting gene"	0	0	59840	587.106
"Sting gene" -> STING{Nucleus}	0	0	59800	587.106
HIF1 alpha -> STING{Nucleus}	0.0010099	100	76826.3	557.645
HIF1 alpha -> "Sting gene"	0	0	66300	557.645
"Sting gene" -> STING{Nucleus}	0	0	59800	557.645
IL6{Cytoplasm} -> IL6{"Plasma membrane"}	0	0	17280	540.577
Phos IRF3{Cytoplasm} -> "Phos IRF3"{Nucleus}	0.94154	84.0336	3296.29	501.841
recruited cGAS -> dsDNAcGAScomplex	0.99752	27.552	0.54218	501
mTORC1/2 -> HIF1alpha	0.0089711	100	13123.9	456.697
Phos IRF3{Nucleus} -> IFN1{Nucleus}	0	0	21350	396.288
AKT -> mTORC1/2	0	0	27740	318.165
PI3K -> Phagophore	0.43407	50.1555	59.9546	297.704
JAK1/JAK2/TYK2 -> "STAT3 dimer"	0.039753	100	6028.27	297.49
PI3K -> AKT	0.47792	52.7691	55.0241	277.999
cGAMPSTING -> SEC12/TMED9	0.0082513	100	12890	258.914
JAK1/TYK2 -> IRF9	0.00075137	100	122622	218.713
JAK1/TYK2 -> STAT1/2	0.00064583	100	122622	198.936
NFKB p65p50complex -> IL6{Nucleus}	0.92719	58.5653	24.9645	197.426
IL6/IL6R/gp130 -> JAK1/JAK2/TYK2	0.01559	100	9965	178.389
IL6{Nucleus} -> IL6{Cytoplasm}	0.20029	51.3351	16178.3	169.314
cGAMP STING{"Golgi apparatus"} -> "Activated TBK"	0	0	6300	157.746
TBK{"Golgi apparatus"} -> "Activated TBK"	0.99641	100	20.3516	157.746
TBK{"Golgi apparatus"} -> "cGAMP STING"{"Golgi apparatus"}	0	0	5600	157.746
JAK1/TYK2 -> "STAT3 dimer"	0.00031198	100	122622	139.478
ULK1 complex -> PI3K	0.010075	44.39	4817	138.765
cGAMP STING{"Golgi apparatus"} -> "Activated IKK"	0	0	6300	138.272
IKK{"Golgi apparatus"} -> "cGAMP STING"{"Golgi apparatus"}	0	0	5600	138.272
IKK{"Golgi apparatus"} -> "Activated IKK"	0.99988	100	21.1387	138.272
Activated TBK -> "Phos IRF3"{Cytoplasm}	0.00275	100	6940.42	122.928
TBK{Cytoplasm} -> TBK{"Golgi apparatus"}	0.72649	59.0992	2176.32	95.83
IKK{Cytoplasm} -> IKK{"Golgi apparatus"}	0.79061	71.217	1796	95.83
dsDNA{Cytoplasm} -> dsDNAcGAScomplex	0.98783	60.7524	5.2673	89.1
TRAF3 -> TBK{Cytoplasm}	0.84743	41.9914	16.4736	78.5388
TRAF6 -> IKK{Cytoplasm}	0.84784	42.3109	13.863	78.5388
ADPAMPGamma -> FoxO3{Nucleus}	0.014746	100	39.423	69.4537
ADPAMPGamma -> "ULK1 complex"	0.0089723	84.4089	596	69.4537
IKK/NFKB complex -> "NFKB p65p50complex"	0.32507	47.8308	4525.51	65.434
EGF -> EGF/EGFR	0	0	1000	56.91
EGFR -> EGF/EGFR	0	0	1000	56.91
dsDNAcGAScomplex -> cGAMP{Cytoplasm}	0.48246	100	6.9041	53.4358
ATP -> cGAMP{Cytoplasm}	0	0	2557	53.4358
GTP -> cGAMP{Cytoplasm}	0	0	2557	53.4358
IL10/Receptor complex -> JAK1/TYK2	0.021249	100	2400	49.4845
IFN1{"Plasma membrane"} -> "IFN activated"	0.033569	73.2751	83150	41.2424
IFNAR1/2 -> "IFN activated"	0.34971	73.0561	8000	41.2424
cGAMPSTING -> "cGAMP STING"{"Golgi apparatus"}	0.1083	100	12890	35.6531
MYD88 -> IRAK4	0.092148	100	104.438	34.6067
IL10 -> "IL10/Receptor complex"	0	0	1000	24
IL10R1/R2 -> "IL10/Receptor complex"	0	0	1000	24
EGF/EGFR -> PI3K	0.0095016	100	996	21.7597
IRAK4 -> TRAF3	0	0	2170	19.871
IRAK4 -> TRAF6	0	0	2170	19.871
LPS/TLR4 -> MYD88	0.051314	91.1527	770	19.4937
LPS -> LPS/TLR4	0	0	1000	15
TLR4 -> LPS/TLR4	0	0	1000	15
ADP{"Plasma membrane"} -> ADP{Cytoplasm}	0.68982	100	1000	11.9892
ADP{Cytoplasm} -> ADPAMPGamma	0.60669	86.1933	966.138	11.685
AMPGamma -> ADPAMPGamma	1	90.6192	950	11.305
IRF9 -> STAT1/2/IRF9{Cytoplasm}	0.0043563	48.3797	27042	8.47
cGAMP STING{"ER membrane"} -> cGAMPSTING	0.045789	100	262150	7.92
ATG12/5/16L -> LC3/ATG12/5/16L	9.908e-05	17.8028	130961	6.5538
LC3-2 -> LC3/ATG12/5/16L	9.9668e-05	68.4227	197023	6.4615
STAT1/2 -> STAT1/2/IRF9{Cytoplasm}	0.00016936	76.4624	35596	0.386479
ERGIC{Cytoplasm} -> ERGIC/WIPI2/COP2	0.00017411	100	70900	0.11844
dsDNA{"Plasma membrane"} -> dsDNA{Cytoplasm}	0.001111	100	1000	0.1
ATG7 -> ATG12/7	2.1283e-05	100	109999	0.0781
FoxO1{Nucleus} -> ATG7	1.8677e-07	100	115283	0.0706897
"ATG7 gene" -> ATG7	0	0	110000	0.0706897
ATG12 -> ATG12/7	2.0983e-05	100	198936	0.069678
cGAMP{"ER membrane"} -> "cGAMP STING"{"ER membrane"}	0	0	15840	0.055
Activated IKK -> "IKK/NFKB complex"	0	0	7110	0.04977
ATG12/5 -> ATG12/5/16L	4.9875e-06	100	1.05381e+06	0.033278
SEC12/TMED9 -> ERGIC{"ERGIC Isolation membrane"}	4.1381e-05	100	51677.8	0.02585
WIPI2/COP2 -> ERGIC/WIPI2/COP2	1.7414e-05	100	41838	0.012552
ATG16L -> ATG12/5/16L	4.9875e-07	100	139999	0.0007
dsDNA{Cytoplasm} -> "recruited cGAS"	3.9764e-07	5.9641	567.513	0.000198

## Sheet: S.4. Network table with Source 
S.4. Network table with Source and Target
Source	Target
PM.dsDNA	Cytoplasm.dsDNA
Cytoplasm.dsDNA	recruited cGAS
Cytoplasm.dsDNA	dsDNAcGAScomplex
recruited cGAS	dsDNAcGAScomplex
dsDNAcGAScomplex	cGAMP
ATP	cGAMP
GTP	cGAMP
cGAMP	ER membrane.cGAMP
ER membrane.cGAMP	ER membrane.cGAMP STING
ER membrane.STING	ER membrane.cGAMP STING
ER membrane.cGAMP STING	ERGIC.cGAMP STING
ERGIC.cGAMP STING	ERGIC. SEC12/TMED9
ERGIC.cGAMP STING	GOLGI. cGAMP STING
ERGIC. SEC12/TMED9	ERGIC. ERGIC
GOLGI. cGAMP STING	ACTIVATED TBK
GOLGI. cGAMP STING	ACTIVATED IKK
GOLGI. TBK	ACTIVATED TBK
GOLGI. IKK	ACTIVATED IKK
ACTIVATED TBK	Cytoplasm. Phos IRF3
ACTIVATED IKK	IKK/NFKB Complex
PM. IFN1	PM. IFN activated
PM. IFNAR1/2	PM. IFN activated
PM. IFN activated	JAK1/TYK2
JAK1/TYK2	STAT1/2
JAK1/TYK2	IRF9
STAT1/2	STAT1/2/IRF9
IRF9	STAT1/2/IRF9
STAT1/2/IRF9	Nucleus. STAT1/2/IRF9
Nucleus. STAT1/2/IRF9	Nucleus. STING
Nucleus. Sting gene	Nucleus. STING
Nucleus. STING	ER membrane.STING
PM. IL10	PM. IL10/Receptor complex
PM IL10R1/R2	PM. IL10/Receptor complex
PM. IL10/Receptor complex	JAK1/TYK2
Nucleus. IL6	Cytoplasm. IL6
Cytoplasm. IL6	PM. IL6
PM. IL6	PM IL6/IL6R/gp130
PM.IL6R/gp130	PM IL6/IL6R/gp130
PM IL6/IL6R/gp130	JAK1/JAK2/TYK2
JAK1/TYK2	STAT3 dimer
JAK1/JAK2/TYK2	STAT3 dimer
STAT3 dimer	FoxO1
STAT3 dimer	FoxO3
FoxO1	Nucleus. FoxO1
FoxO3	Nucleus. FoxO3
Nucleus. FoxO1	ATG5
Nucleus. FoxO1	ATG7
Nucleus. FoxO3	ATG12
Nucleus. FoxO3	LC3-2
Nucleus. ATG5 gene	ATG5
Nucleus. ATG7 gene	ATG7
Nucleus. ATG12 gene	ATG12
Nucleus. LC3-2 gene	LC3-2
ATG7	ATG12/7
ATG12	ATG12/7
ATG12/7	ATG12/10
ATG12/10	ATG12/5
ATG5	ATG12/5
LC3-2	LC3/ATG12/5/16L
ATG12/5	ATG12/5/16L
ATG16L	ATG12/5/16L
ATG12/5/16L	LC3/ATG12/5/16L
PM.EGF	PM.EGF/EGFR
PM.EGFR	PM.EGF/EGFR
PM.EGF/EGFR	PI3K
PM. ADP	Cytoplasm. ADP
AMP Gamma	ADPAMPGamma
Cytoplasm. ADP	ADPAMPGamma
ADPAMPGamma	ULK1 complex
ADPAMPGamma	Nucleus. FoxO3
ULK1 complex	PI3K
PI3K	Phagophore
PI3K	AKT
AKT	mTORC1/2
mTORC1/2	Cytoplasm. HIF1alpha
Cytoplasm. HIF1alpha	Nucleus. HIF1alpha
Nucleus. HIF1alpha	Nucleus. STING
LC3/ATG12/5/16L	Phagophore
ERGIC. ERGIC	Cytoplasm. ERGIC
Cytoplasm. ERGIC	ERGIC/WIPI2/COP2
WIPI2/COP2	ERGIC/WIPI2/COP2
ERGIC/WIPI2/COP2	Phagophore
PM.LPS	PM.LPS/TLR4
PM.TLR4	PM.LPS/TLR4
PM.LPS/TLR4	MYD88
MYD88	IRAK4
IRAK4	TRAF3
IRAK4	TRAF6
TRAF3	TBK
TRAF6	IKK
TBK	GOLGI. TBK
IKK	GOLGI. IKK
Phagophore	Autophagosome
LC3/ATG12/5/16L	Autophagosome
IKK/NFKB Complex	Nucleus. NFKB p65p50complex
Nucleus. NFKB p65p50complex	Nucleus. IL6
Cytoplasm. Phos IRF3	Nucleus. Phos IRF3
Nucleus. Phos IRF3	Nucleus. IFN1
Nucleus. IFN1	Cytoplasm. IFN1
Cytoplasm. IFN1	PM. IFN1
Phagophore	Autophagosome
LC3/ATG12/5/16L	Autophagosome

## Sheet: S.5. 
CytoHubba analysis of the network to identify top 10 hits based on (a) Closeness (b)Betweeness (c)Bottleneck (d)Clustering co-efficient (e) Degree (f) DMNC (g) Eccentricity (h) EPC (i)MCC (j)MNC (k)Radiality and (l)Stress

## Sheet: S.6. BiNGO analysis file
BiNGO analysis file
6914	autophagy	6.934e-08	5.4016e-05	4/14 28.5%	43/14303 0.3%	ATG16L ATG7 ATG12 ATG5
42981	regulation of apoptosis	3.3115e-07	6.4649e-05	8/14 57.1%	851/14303 5.9%	PI3K TRAF3 TRAF6 AKT FOXO3 FOXO1 MYD88 ATG5
43067	regulation of programmed cell death	3.5588e-07	6.4649e-05	8/14 57.1%	859/14303 6.0%	PI3K TRAF3 TRAF6 AKT FOXO3 FOXO1 MYD88 ATG5
10941	regulation of cell death	3.7881e-07	6.4649e-05	8/14 57.1%	866/14303 6.0%	PI3K TRAF3 TRAF6 AKT FOXO3 FOXO1 MYD88 ATG5
45	autophagic vacuole assembly	4.1495e-07	6.4649e-05	3/14 21.4%	16/14303 0.1%	ATG16L ATG12 ATG5
43066	negative regulation of apoptosis	7.8445e-07	7.4599e-05	6/14 42.8%	375/14303 2.6%	PI3K TRAF6 AKT FOXO1 MYD88 ATG5
16236	macroautophagy	8.4276e-07	7.4599e-05	3/14 21.4%	20/14303 0.1%	ATG16L ATG12 ATG5
43069	negative regulation of programmed cell death	8.4772e-07	7.4599e-05	6/14 42.8%	380/14303 2.6%	PI3K TRAF6 AKT FOXO1 MYD88 ATG5
6916	anti-apoptosis	8.9641e-07	7.4599e-05	5/14 35.7%	199/14303 1.3%	PI3K TRAF6 AKT FOXO1 MYD88
60548	negative regulation of cell death	9.5763e-07	7.4599e-05	6/14 42.8%	388/14303 2.7%	PI3K TRAF6 AKT FOXO1 MYD88 ATG5
9267	cellular response to starvation	9.0029e-06	0.00062684	3/14 21.4%	43/14303 0.3%	ATG16L ATG12 ATG5
7033	vacuole organization	9.6561e-06	0.00062684	3/14 21.4%	44/14303 0.3%	ATG16L ATG12 ATG5
51716	cellular response to stimulus	1.6281e-05	0.00088179	7/14 50.0%	987/14303 6.9%	TRAF6 ATG16L AKT FOXO3 ATG12 FOXO1 ATG5
23014	signal transmission via phosphorylation event	1.6979e-05	0.00088179	5/14 35.7%	363/14303 2.5%	PI3K TRAF6 AKT IRAK4 MYD88
7243	intracellular protein kinase cascade	1.6979e-05	0.00088179	5/14 35.7%	363/14303 2.5%	PI3K TRAF6 AKT IRAK4 MYD88
70925	organelle assembly	1.9007e-05	0.00092539	3/14 21.4%	55/14303 0.3%	ATG16L ATG12 ATG5
42594	response to starvation	2.1174e-05	0.00097025	3/14 21.4%	57/14303 0.3%	ATG16L ATG12 ATG5
7249	I-kappaB kinase/NF-kappaB cascade	2.7289e-05	0.001181	3/14 21.4%	62/14303 0.4%	TRAF6 IRAK4 MYD88
43491	protein kinase B signaling cascade	3.9858e-05	0.0016342	2/14 14.2%	10/14303 0.0%	PI3K AKT
31669	cellular response to nutrient levels	5.0317e-05	0.0019598	3/14 21.4%	76/14303 0.5%	ATG16L ATG12 ATG5
70302	regulation of stress-activated protein kinase signaling cascade	6.5497e-05	0.0024296	3/14 21.4%	83/14303 0.5%	TRAF6 AKT FOXO1
31667	response to nutrient levels	7.1159e-05	0.0025197	4/14 28.5%	243/14303 1.6%	ATG16L AKT ATG12 ATG5
6950	response to stress	8.2429e-05	0.0027918	8/14 57.1%	1773/14303 12.3%	PI3K TRAF6 ATG16L AKT FOXO3 ATG12 MYD88 ATG5
7166	cell surface receptor linked signaling pathway	8.7852e-05	0.0028515	7/14 50.0%	1279/14303 8.9%	PI3K TRAF6 AKT IRAK4 IRF9 FOXO1 MYD88
70303	negative regulation of stress-activated protein kinase signaling cascade	9.2742e-05	0.0028899	2/14 14.2%	15/14303 0.1%	AKT FOXO1
9991	response to extracellular stimulus	9.816e-05	0.0029005	4/14 28.5%	264/14303 1.8%	ATG16L AKT ATG12 ATG5
31668	cellular response to extracellular stimulus	0.00010109	0.0029005	3/14 21.4%	96/14303 0.6%	ATG16L ATG12 ATG5
71496	cellular response to external stimulus	0.00010426	0.0029005	3/14 21.4%	97/14303 0.6%	ATG16L ATG12 ATG5
48523	negative regulation of cellular process	0.0001092	0.0029333	8/14 57.1%	1843/14303 12.8%	PI3K TRAF6 AKT FOXO3 ATP FOXO1 MYD88 ATG5
9605	response to external stimulus	0.00012489	0.0032431	5/14 35.7%	551/14303 3.8%	PI3K ATG16L AKT ATG12 ATG5
80134	regulation of response to stress	0.00020366	0.0048778	4/14 28.5%	319/14303 2.2%	TRAF6 AKT FOXO1 MYD88
48519	negative regulation of biological process	0.00021067	0.0048778	8/14 57.1%	2019/14303 14.1%	PI3K TRAF6 AKT FOXO3 ATP FOXO1 MYD88 ATG5
10627	regulation of intracellular protein kinase cascade	0.00021363	0.0048778	4/14 28.5%	323/14303 2.2%	TRAF6 AKT FOXO1 MYD88
33554	cellular response to stress	0.00021588	0.0048778	5/14 35.7%	619/14303 4.3%	TRAF6 ATG16L FOXO3 ATG12 ATG5
9056	catabolic process	0.00021916	0.0048778	6/14 42.8%	1006/14303 7.0%	TRAF6 ATG16L AKT ATG7 ATG12 ATG5
80135	regulation of cellular response to stress	0.00025386	0.0054933	3/14 21.4%	131/14303 0.9%	TRAF6 AKT FOXO1
70555	response to interleukin-1	0.00033145	0.0069784	2/14 14.2%	28/14303 0.1%	TRAF6 MYD88
50896	response to stimulus	0.00039059	0.0080072	10/14 71.4%	3633/14303 25.4%	PI3K TRAF6 ATG16L AKT FOXO3 ATG12 IRF9 FOXO1 MYD88 ATG5
43409	negative regulation of MAPKKK cascade	0.00046169	0.009059	2/14 14.2%	33/14303 0.2%	AKT FOXO1
43408	regulation of MAPKKK cascade	0.00046516	0.009059	3/14 21.4%	161/14303 1.1%	TRAF6 AKT FOXO1
8286	insulin receptor signaling pathway	0.00054996	0.010449	2/14 14.2%	36/14303 0.2%	AKT FOXO1
45639	positive regulation of myeloid cell differentiation	0.00058106	0.010777	2/14 14.2%	37/14303 0.2%	TRAF6 FOXO3
9966	regulation of signal transduction	0.00060515	0.010791	5/14 35.7%	773/14303 5.4%	PI3K TRAF6 AKT FOXO1 MYD88
44248	cellular catabolic process	0.00061602	0.010791	5/14 35.7%	776/14303 5.4%	TRAF6 ATG16L ATG7 ATG12 ATG5
23051	regulation of signaling process	0.00062334	0.010791	5/14 35.7%	778/14303 5.4%	PI3K TRAF6 AKT FOXO1 MYD88
43065	positive regulation of apoptosis	0.00070377	0.011909	4/14 28.5%	442/14303 3.0%	TRAF3 TRAF6 AKT FOXO3
43068	positive regulation of programmed cell death	0.0007219	0.011909	4/14 28.5%	445/14303 3.1%	TRAF3 TRAF6 AKT FOXO3
10942	positive regulation of cell death	0.0007466	0.011909	4/14 28.5%	449/14303 3.1%	TRAF3 TRAF6 AKT FOXO3
32675	regulation of interleukin-6 production	0.00074909	0.011909	2/14 14.2%	42/14303 0.2%	TRAF6 MYD88
1816	cytokine production	0.00082212	0.012801	2/14 14.2%	44/14303 0.3%	IRAK4 IRF9
35556	intracellular signal transduction	0.00083809	0.012801	5/14 35.7%	830/14303 5.8%	PI3K TRAF6 AKT IRAK4 MYD88
31666	positive regulation of lipopolysaccharide-mediated signaling pathway	0.00097882	0.013864	1/14 7.1%	1/14303 0.0%	TRAF6
60709	glycogen cell development involved in embryonic placenta development	0.00097882	0.013864	1/14 7.1%	1/14303 0.0%	AKT
1544	initiation of primordial ovarian follicle growth	0.00097882	0.013864	1/14 7.1%	1/14303 0.0%	FOXO3
32747	positive regulation of interleukin-23 production	0.00097882	0.013864	1/14 7.1%	1/14303 0.0%	MYD88
10741	negative regulation of intracellular protein kinase cascade	0.0011915	0.016575	2/14 14.2%	53/14303 0.3%	AKT FOXO1
48771	tissue remodeling	0.0012367	0.016901	2/14 14.2%	54/14303 0.3%	TRAF6 ATG5
48583	regulation of response to stimulus	0.0013296	0.017859	4/14 28.5%	524/14303 3.6%	TRAF6 AKT FOXO1 MYD88
45860	positive regulation of protein kinase activity	0.0014112	0.018633	3/14 21.4%	236/14303 1.6%	PI3K TRAF6 AKT
48522	positive regulation of cellular process	0.0014569	0.018737	7/14 50.0%	2004/14303 14.0%	TRAF3 TRAF6 AKT FOXO3 ATG7 FOXO1 MYD88
10604	positive regulation of macromolecule metabolic process	0.0014797	0.018737	5/14 35.7%	941/14303 6.5%	TRAF6 AKT FOXO3 ATG7 FOXO1
50794	regulation of cellular process	0.0014913	0.018737	12/14 85.7%	6221/14303 43.4%	PI3K TRAF3 TRAF6 AKT IRAK4 FOXO3 ATG7 ATP IRF9 FOXO1 MYD88 ATG5
33674	positive regulation of kinase activity	0.0015714	0.019431	3/14 21.4%	245/14303 1.7%	PI3K TRAF6 AKT
42221	response to chemical stimulus	0.0016609	0.019939	6/14 42.8%	1465/14303 10.2%	PI3K TRAF6 AKT FOXO1 MYD88 ATG5
31325	positive regulation of cellular metabolic process	0.0016645	0.019939	5/14 35.7%	966/14303 6.7%	TRAF6 AKT FOXO3 ATG7 FOXO1
32268	regulation of cellular protein metabolic process	0.0016893	0.019939	4/14 28.5%	559/14303 3.9%	TRAF6 AKT ATG7 ATG5
51347	positive regulation of transferase activity	0.0017427	0.02019	3/14 21.4%	254/14303 1.7%	PI3K TRAF6 AKT
45597	positive regulation of cell differentiation	0.0017624	0.02019	3/14 21.4%	255/14303 1.7%	TRAF6 AKT FOXO3
23033	signaling pathway	0.0019146	0.020348	7/14 50.0%	2097/14303 14.6%	PI3K TRAF6 AKT IRAK4 IRF9 FOXO1 MYD88
45351	type I interferon biosynthetic process	0.0019567	0.020348	1/14 7.1%	2/14303 0.0%	IRF9
31999	negative regulation of fatty acid beta-oxidation	0.0019567	0.020348	1/14 7.1%	2/14303 0.0%	AKT
32606	type I interferon production	0.0019567	0.020348	1/14 7.1%	2/14303 0.0%	IRF9
32667	regulation of interleukin-23 production	0.0019567	0.020348	1/14 7.1%	2/14303 0.0%	MYD88
1568	blood vessel development	0.0019675	0.020348	3/14 21.4%	265/14303 1.8%	AKT FOXO1 ATG5
35466	regulation of signaling pathway	0.0019691	0.020348	5/14 35.7%	1003/14303 7.0%	PI3K TRAF6 AKT FOXO1 MYD88
6464	protein modification process	0.0020353	0.020348	6/14 42.8%	1523/14303 10.6%	PI3K TRAF6 AKT IRAK4 ATG7 ATG5
19221	cytokine-mediated signaling pathway	0.0020685	0.020348	2/14 14.2%	70/14303 0.4%	TRAF6 IRAK4
9893	positive regulation of metabolic process	0.0021037	0.020348	5/14 35.7%	1018/14303 7.1%	TRAF6 AKT FOXO3 ATG7 FOXO1
23036	initiation of signal transduction	0.0021272	0.020348	2/14 14.2%	71/14303 0.4%	TRAF6 IRAK4
23038	signal initiation by diffusible mediator	0.0021272	0.020348	2/14 14.2%	71/14303 0.4%	TRAF6 IRAK4
23049	signal initiation by protein/peptide mediator	0.0021272	0.020348	2/14 14.2%	71/14303 0.4%	TRAF6 IRAK4
1944	vasculature development	0.0021419	0.020348	3/14 21.4%	273/14303 1.9%	AKT FOXO1 ATG5
46328	regulation of JNK cascade	0.0023083	0.021664	2/14 14.2%	74/14303 0.5%	TRAF6 AKT
32869	cellular response to insulin stimulus	0.0023702	0.021722	2/14 14.2%	75/14303 0.5%	AKT FOXO1
45637	regulation of myeloid cell differentiation	0.0023702	0.021722	2/14 14.2%	75/14303 0.5%	TRAF6 FOXO3
50789	regulation of biological process	0.0025817	0.023057	12/14 85.7%	6551/14303 45.8%	PI3K TRAF3 TRAF6 AKT IRAK4 FOXO3 ATG7 ATP IRF9 FOXO1 MYD88 ATG5
51239	regulation of multicellular organismal process	0.0025917	0.023057	5/14 35.7%	1067/14303 7.4%	PI3K TRAF6 AKT FOXO3 MYD88
48518	positive regulation of biological process	0.0026046	0.023057	7/14 50.0%	2208/14303 15.4%	TRAF3 TRAF6 AKT FOXO3 ATG7 FOXO1 MYD88
48468	cell development	0.0026508	0.023061	4/14 28.5%	632/14303 4.4%	TRAF6 AKT FOXO3 ATG5
43412	macromolecule modification	0.0026643	0.023061	6/14 42.8%	1604/14303 11.2%	PI3K TRAF6 AKT IRAK4 ATG7 ATG5
51246	regulation of protein metabolic process	0.0026969	0.023087	4/14 28.5%	635/14303 4.4%	TRAF6 AKT ATG7 ATG5
71375	cellular response to peptide hormone stimulus	0.0028936	0.024313	2/14 14.2%	83/14303 0.5%	AKT FOXO1
32873	negative regulation of stress-activated MAPK cascade	0.0029338	0.024313	1/14 7.1%	3/14303 0.0%	FOXO1
32740	positive regulation of interleukin-17 production	0.0029338	0.024313	1/14 7.1%	3/14303 0.0%	MYD88
6917	induction of apoptosis	0.0032159	0.02633	3/14 21.4%	315/14303 2.2%	TRAF3 TRAF6 FOXO3
12502	induction of programmed cell death	0.0032448	0.02633	3/14 21.4%	316/14303 2.2%	TRAF3 TRAF6 FOXO3
10557	positive regulation of macromolecule biosynthetic process	0.0033674	0.026783	4/14 28.5%	675/14303 4.7%	TRAF6 AKT FOXO3 FOXO1
7281	germ cell development	0.0033922	0.026783	2/14 14.2%	90/14303 0.6%	AKT FOXO3
51173	positive regulation of nitrogen compound metabolic process	0.0034037	0.026783	4/14 28.5%	677/14303 4.7%	TRAF6 AKT FOXO3 FOXO1
10646	regulation of cell communication	0.0036583	0.028323	5/14 35.7%	1154/14303 8.0%	PI3K TRAF6 AKT FOXO1 MYD88
23034	intracellular signaling pathway	0.0036722	0.028323	5/14 35.7%	1155/14303 8.0%	PI3K TRAF6 AKT IRAK4 MYD88
10748	negative regulation of plasma membrane long-chain fatty acid transport	0.0039099	0.028466	1/14 7.1%	4/14303 0.0%	AKT
70141	response to UV-A	0.0039099	0.028466	1/14 7.1%	4/14303 0.0%	AKT
2726	positive regulation of T cell cytokine production	0.0039099	0.028466	1/14 7.1%	4/14303 0.0%	TRAF6
40016	embryonic cleavage	0.0039099	0.028466	1/14 7.1%	4/14303 0.0%	PI3K
46322	negative regulation of fatty acid oxidation	0.0039099	0.028466	1/14 7.1%	4/14303 0.0%	AKT
32660	regulation of interleukin-17 production	0.0039099	0.028466	1/14 7.1%	4/14303 0.0%	MYD88
21700	developmental maturation	0.0040078	0.028908	2/14 14.2%	98/14303 0.6%	AKT FOXO3
51094	positive regulation of developmental process	0.0042236	0.029613	3/14 21.4%	347/14303 2.4%	TRAF6 AKT FOXO3
31328	positive regulation of cellular biosynthetic process	0.0042507	0.029613	4/14 28.5%	720/14303 5.0%	TRAF6 AKT FOXO3 FOXO1
23052	signaling	0.0043259	0.029613	8/14 57.1%	3128/14303 21.8%	PI3K TRAF3 TRAF6 AKT IRAK4 IRF9 FOXO1 MYD88
1819	positive regulation of cytokine production	0.0044171	0.029613	2/14 14.2%	103/14303 0.7%	TRAF6 MYD88
9891	positive regulation of biosynthetic process	0.0044887	0.029613	4/14 28.5%	731/14303 5.1%	TRAF6 AKT FOXO3 FOXO1
65007	biological regulation	0.0047256	0.029613	12/14 85.7%	6940/14303 48.5%	PI3K TRAF3 TRAF6 AKT IRAK4 FOXO3 ATG7 ATP IRF9 FOXO1 MYD88 ATG5
34097	response to cytokine stimulus	0.0047579	0.029613	2/14 14.2%	107/14303 0.7%	TRAF6 MYD88
43406	positive regulation of MAP kinase activity	0.004845	0.029613	2/14 14.2%	108/14303 0.7%	PI3K TRAF6
2495	antigen processing and presentation of peptide antigen via MHC class II	0.0048852	0.029613	1/14 7.1%	5/14303 0.0%	TRAF6
10765	positive regulation of sodium ion transport	0.0048852	0.029613	1/14 7.1%	5/14303 0.0%	AKT
70231	T cell apoptosis	0.0048852	0.029613	1/14 7.1%	5/14303 0.0%	AKT
2724	regulation of T cell cytokine production	0.0048852	0.029613	1/14 7.1%	5/14303 0.0%	TRAF6
6924	activation-induced cell death of T cells	0.0048852	0.029613	1/14 7.1%	5/14303 0.0%	AKT
70498	interleukin-1-mediated signaling pathway	0.0048852	0.029613	1/14 7.1%	5/14303 0.0%	TRAF6
31657	regulation of cyclin-dependent protein kinase activity involved by G1/S	0.0048852	0.029613	1/14 7.1%	5/14303 0.0%	AKT
31659	positive regulation of cyclin-dependent protein kinase activity involved in G1/S	0.0048852	0.029613	1/14 7.1%	5/14303 0.0%	AKT
31664	regulation of lipopolysaccharide-mediated signaling pathway	0.0048852	0.029613	1/14 7.1%	5/14303 0.0%	TRAF6
19886	antigen processing and presentation of exogenous peptide antigen via MHC class II	0.0048852	0.029613	1/14 7.1%	5/14303 0.0%	TRAF6
1547	antral ovarian follicle growth	0.0048852	0.029613	1/14 7.1%	5/14303 0.0%	FOXO3
90004	positive regulation of establishment of protein localization in plasma membrane	0.0048852	0.029613	1/14 7.1%	5/14303 0.0%	AKT
31399	regulation of protein modification process	0.0049039	0.029613	3/14 21.4%	366/14303 2.5%	TRAF6 ATG7 ATG5
45859	regulation of protein kinase activity	0.0050171	0.030064	3/14 21.4%	369/14303 2.5%	PI3K TRAF6 AKT
48589	developmental growth	0.0052914	0.031465	2/14 14.2%	113/14303 0.7%	AKT FOXO3
43687	post-translational protein modification	0.0054125	0.031942	5/14 35.7%	1263/14303 8.8%	PI3K TRAF6 AKT IRAK4 ATG5
43123	positive regulation of I-kappaB kinase/NF-kappaB cascade	0.005475	0.032013	2/14 14.2%	115/14303 0.8%	TRAF6 MYD88
42592	homeostatic process	0.0055068	0.032013	4/14 28.5%	774/14303 5.4%	PI3K TRAF6 AKT FOXO3
43549	regulation of kinase activity	0.0055663	0.03212	3/14 21.4%	383/14303 2.6%	PI3K TRAF6 AKT
45944	positive regulation of transcription from RNA polymerase II promoter	0.005771	0.032145	3/14 21.4%	388/14303 2.7%	TRAF6 FOXO3 FOXO1
31324	negative regulation of cellular metabolic process	0.0058168	0.032145	4/14 28.5%	786/14303 5.4%	TRAF6 AKT FOXO3 ATG5
44237	cellular metabolic process	0.0058288	0.032145	10/14 71.4%	4987/14303 34.8%	PI3K TRAF6 ATG16L AKT IRAK4 ATG7 ATP ATG12 IRF9 ATG5
45410	positive regulation of interleukin-6 biosynthetic process	0.0058596	0.032145	1/14 7.1%	6/14303 0.0%	TRAF6
2478	antigen processing and presentation of exogenous peptide antigen	0.0058596	0.032145	1/14 7.1%	6/14303 0.0%	TRAF6
10746	regulation of plasma membrane long-chain fatty acid transport	0.0058596	0.032145	1/14 7.1%	6/14303 0.0%	AKT
32743	positive regulation of interleukin-2 production	0.0058596	0.032145	1/14 7.1%	6/14303 0.0%	TRAF6
7165	signal transduction	0.0059049	0.032167	6/14 42.8%	1875/14303 13.1%	PI3K TRAF3 TRAF6 AKT IRAK4 MYD88
9968	negative regulation of signal transduction	0.0060436	0.032694	2/14 14.2%	121/14303 0.8%	AKT FOXO1
51338	regulation of transferase activity	0.0061939	0.033062	3/14 21.4%	398/14303 2.7%	PI3K TRAF6 AKT
32868	response to insulin stimulus	0.0062389	0.033062	2/14 14.2%	123/14303 0.8%	AKT FOXO1
23057	negative regulation of signaling process	0.0062389	0.033062	2/14 14.2%	123/14303 0.8%	AKT FOXO1
48585	negative regulation of response to stimulus	0.0065373	0.034409	2/14 14.2%	126/14303 0.8%	AKT FOXO1
43122	regulation of I-kappaB kinase/NF-kappaB cascade	0.0066382	0.034706	2/14 14.2%	127/14303 0.8%	TRAF6 MYD88
45084	positive regulation of interleukin-12 biosynthetic process	0.0068331	0.034791	1/14 7.1%	7/14303 0.0%	TRAF6
45672	positive regulation of osteoclast differentiation	0.0068331	0.034791	1/14 7.1%	7/14303 0.0%	TRAF6
19884	antigen processing and presentation of exogenous antigen	0.0068331	0.034791	1/14 7.1%	7/14303 0.0%	TRAF6
90003	regulation of establishment of protein localization in plasma membrane	0.0068331	0.034791	1/14 7.1%	7/14303 0.0%	AKT
45075	regulation of interleukin-12 biosynthetic process	0.0078057	0.038243	1/14 7.1%	8/14303 0.0%	TRAF6
32891	negative regulation of organic acid transport	0.0078057	0.038243	1/14 7.1%	8/14303 0.0%	AKT
45600	positive regulation of fat cell differentiation	0.0078057	0.038243	1/14 7.1%	8/14303 0.0%	AKT
70227	lymphocyte apoptosis	0.0078057	0.038243	1/14 7.1%	8/14303 0.0%	AKT
42640	anagen	0.0078057	0.038243	1/14 7.1%	8/14303 0.0%	AKT
55015	ventricular cardiac muscle cell development	0.0078057	0.038243	1/14 7.1%	8/14303 0.0%	ATG5
9892	negative regulation of metabolic process	0.0081259	0.039563	4/14 28.5%	864/14303 6.0%	TRAF6 AKT FOXO3 ATG5
10033	response to organic substance	0.008292	0.040121	4/14 28.5%	869/14303 6.0%	TRAF6 AKT FOXO1 MYD88
43011	myeloid dendritic cell differentiation	0.0087774	0.0407	1/14 7.1%	9/14303 0.0%	TRAF6
2833	positive regulation of response to biotic stimulus	0.0087774	0.0407	1/14 7.1%	9/14303 0.0%	TRAF6
48009	insulin-like growth factor receptor signaling pathway	0.0087774	0.0407	1/14 7.1%	9/14303 0.0%	AKT
60712	spongiotrophoblast layer development	0.0087774	0.0407	1/14 7.1%	9/14303 0.0%	AKT
46834	lipid phosphorylation	0.0087774	0.0407	1/14 7.1%	9/14303 0.0%	PI3K
46854	phosphoinositide phosphorylation	0.0087774	0.0407	1/14 7.1%	9/14303 0.0%	PI3K
51023	regulation of immunoglobulin secretion	0.0087774	0.0407	1/14 7.1%	9/14303 0.0%	TRAF6
43405	regulation of MAP kinase activity	0.0093894	0.043147	2/14 14.2%	152/14303 1.0%	PI3K TRAF6
70201	regulation of establishment of protein localization	0.0095084	0.043147	2/14 14.2%	153/14303 1.0%	TRAF6 AKT
45725	positive regulation of glycogen biosynthetic process	0.0097482	0.043147	1/14 7.1%	10/14303 0.0%	AKT
2720	positive regulation of cytokine production involved in immune response	0.0097482	0.043147	1/14 7.1%	10/14303 0.0%	TRAF6
42088	T-helper 1 type immune response	0.0097482	0.043147	1/14 7.1%	10/14303 0.0%	TRAF6
32094	response to food	0.0097482	0.043147	1/14 7.1%	10/14303 0.0%	AKT
1773	myeloid dendritic cell activation	0.0097482	0.043147	1/14 7.1%	10/14303 0.0%	TRAF6
51000	positive regulation of nitric-oxide synthase activity	0.0097482	0.043147	1/14 7.1%	10/14303 0.0%	AKT
32870	cellular response to hormone stimulus	0.010485	0.04489	2/14 14.2%	161/14303 1.1%	AKT FOXO1
31293	membrane protein intracellular domain proteolysis	0.010718	0.04489	1/14 7.1%	11/14303 0.0%	TRAF6
2711	positive regulation of T cell mediated immunity	0.010718	0.04489	1/14 7.1%	11/14303 0.0%	TRAF6
6809	nitric oxide biosynthetic process	0.010718	0.04489	1/14 7.1%	11/14303 0.0%	AKT
70875	positive regulation of glycogen metabolic process	0.010718	0.04489	1/14 7.1%	11/14303 0.0%	AKT
31998	regulation of fatty acid beta-oxidation	0.010718	0.04489	1/14 7.1%	11/14303 0.0%	AKT
60706	cell differentiation involved in embryonic placenta development	0.010718	0.04489	1/14 7.1%	11/14303 0.0%	AKT
34405	response to fluid shear stress	0.010718	0.04489	1/14 7.1%	11/14303 0.0%	AKT
48820	hair follicle maturation	0.010718	0.04489	1/14 7.1%	11/14303 0.0%	AKT
55012	ventricular cardiac muscle cell differentiation	0.010718	0.04489	1/14 7.1%	11/14303 0.0%	ATG5
71495	cellular response to endogenous stimulus	0.011505	0.046315	2/14 14.2%	169/14303 1.1%	AKT FOXO1
45893	positive regulation of transcription, DNA-dependent	0.011592	0.046315	3/14 21.4%	500/14303 3.4%	TRAF6 FOXO3 FOXO1
44267	cellular protein metabolic process	0.011607	0.046315	6/14 42.8%	2150/14303 15.0%	PI3K TRAF6 AKT IRAK4 ATG7 ATG5
48610	reproductive cellular process	0.011636	0.046315	2/14 14.2%	170/14303 1.1%	AKT FOXO3
45648	positive regulation of erythrocyte differentiation	0.011687	0.046315	1/14 7.1%	12/14303 0.0%	FOXO3
45737	positive regulation of cyclin-dependent protein kinase activity	0.011687	0.046315	1/14 7.1%	12/14303 0.0%	AKT
46209	nitric oxide metabolic process	0.011687	0.046315	1/14 7.1%	12/14303 0.0%	AKT
46329	negative regulation of JNK cascade	0.011687	0.046315	1/14 7.1%	12/14303 0.0%	AKT
1556	oocyte maturation	0.011687	0.046315	1/14 7.1%	12/14303 0.0%	FOXO3
23046	signaling process	0.011713	0.046315	6/14 42.8%	2154/14303 15.0%	PI3K TRAF3 TRAF6 AKT IRAK4 MYD88
23060	signal transmission	0.011713	0.046315	6/14 42.8%	2154/14303 15.0%	PI3K TRAF3 TRAF6 AKT IRAK4 MYD88
32880	regulation of protein localization	0.011899	0.046813	2/14 14.2%	172/14303 1.2%	TRAF6 AKT
51254	positive regulation of RNA metabolic process	0.011973	0.046871	3/14 21.4%	506/14303 3.5%	TRAF6 FOXO3 FOXO1
65008	regulation of biological quality	0.012585	0.048326	5/14 35.7%	1542/14303 10.7%	PI3K TRAF6 AKT FOXO3 ATG5
45922	negative regulation of fatty acid metabolic process	0.012655	0.048326	1/14 7.1%	13/14303 0.0%	AKT
7250	activation of NF-kappaB-inducing kinase activity	0.012655	0.048326	1/14 7.1%	13/14303 0.0%	TRAF6
60716	labyrinthine layer blood vessel development	0.012655	0.048326	1/14 7.1%	13/14303 0.0%	AKT
1542	ovulation from ovarian follicle	0.012655	0.048326	1/14 7.1%	13/14303 0.0%	FOXO3
42325	regulation of phosphorylation	0.012758	0.048481	3/14 21.4%	518/14303 3.6%	PI3K TRAF6 AKT
31323	regulation of cellular metabolic process	0.013537	0.049822	8/14 57.1%	3736/14303 26.1%	PI3K TRAF6 AKT FOXO3 ATG7 IRF9 FOXO1 ATG5
45408	regulation of interleukin-6 biosynthetic process	0.013623	0.049822	1/14 7.1%	14/14303 0.0%	TRAF6
45453	bone resorption	0.013623	0.049822	1/14 7.1%	14/14303 0.0%	TRAF6
2702	positive regulation of production of molecular mediator of immune response	0.013623	0.049822	1/14 7.1%	14/14303 0.0%	TRAF6
42089	cytokine biosynthetic process	0.013623	0.049822	1/14 7.1%	14/14303 0.0%	IRF9
55006	cardiac cell development	0.013623	0.049822	1/14 7.1%	14/14303 0.0%	ATG5
55013	cardiac muscle cell development	0.013623	0.049822	1/14 7.1%	14/14303 0.0%	ATG5
2028	regulation of sodium ion transport	0.013623	0.049822	1/14 7.1%	14/14303 0.0%	AKT

## Sheet: S.7.
Phylogeny Analysis
